# Supplementary material for: Knowledge and attitude towards Ghana’s abortion law: A cross-sectional study among female undergraduate students
Source: PLOS Glob Public Health. 2023 Apr 21;3(4):e0001719. doi: 10.1371/journal.pgph.0001719 (PMC10121020; doi:10.1371/journal.pgph.0001719)
Supplement: S1 Data — (XLSX) [file pgph.0001719.s002.xlsx]

## Sheet: MAIN DATA 
Age (in years)	Marital status	Religion	Frequency of religious attendance	Ethnicity	Type of family	Family monthly income	Type of caregiver	Type of student	Course of study	Year of study	Residential status in school	Residential status of you and your caregiver	Which Region did you grow up in?	Type of JHS attended	Type of SHS/SSS attended	Have you ever had sex?	Age at first sex	Had sex with more than one partner in the last 12 months	Number of current sexual partners	Number of lifetime sexual partners	Current contraceptive use	Previous contraceptive use	Have you ever been pregnant?	Have you had an abortion before?	How many abortions have you ever had?	Have you had an abortion in the last 5years?	What type of abortion have you ever had?	What was the reason for your last abortion?	Where was your last abortion conducted?	Reason for location of abortion	If self, what method did you use to conduct your last abortion?	Reason for the method used for your last induced abortion	How satisfied were you with the method used in your last induced abortion?	What was the gestational age of the pregnancy before the last abortion (in weeks)?	Who was involved in the pregnancy that ended in your last induced abortion?	Who made the decision to conduct your last induced abortion?	Did you have prior knowledge before you last induced abortion?	How much did you pay/spend for your last induced abortion?	Did you have post-abortion complications?	Were you on any contraceptive before the pregnancy that ended in the last abortion?	Have you ever heard of emergency contraception?	If yes, did you use emergency contraception after having unprotected sex that ended in your last pregnancy	If you have never had an abortion, could you decide on your own to get an abortion?	Have you ever heard of the current Ghana's abortion law?	What is your source of information	Abortion is legal in all conditions in Ghana	Abortion is legal in some conditions in Ghana	Abortion is illegal in all conditions in Ghana	The Ghana's current abortion law permits a pregnant woman to terminate her pregnancy if raped
23	Single	Other Christian	Always	Ewe	Nuclear	2000	Both parents	Regular	Health information	Level 400	Rented apartment	Urban	Greater Accra	Private	Public	Yes	19	No	1	1	Yes	No	No																				No	Yes	Teacher	No	Yes	No	Yes
26	Single	Other Christian	Always	Akan	Nuclear	2000	Both parents	Regular	Health information	Level 400	Rented apartment	Urban	Greater Accra	Private	Public	Yes	22	Yes	1	2	No	Yes	No																				No	Yes	lecturer	No	Yes	No	Yes
24	Single	Other Christian	Always	Ewe	Nuclear	400	Both parents	Regular	Health promotion	Level 400	Rented apartment	Urban	Central	Public	Public	No																												Yes	Teacher	No	Yes	No	Yes
23	Single	Other Christian	Always	Ewe	Nuclear	1500	Both parents	Regular	Nutrition	Level 400	Rented apartment	Rural	Volta	Mission	Public	No																												Yes	Electronic media	No	Yes	Yes	No
22	Single	Other Christian	Always	Guan	Nuclear	1500	Both parents	Regular	Health information	Level 400	Rented apartment	Urban	Greater Accra	Private	Public	Yes	21	Yes	1	1	Yes	Yes	No																				No	Yes	Teacher	No	Yes	No	Yes
22	Single	Other Christian	Sometimes	Ewe	Nuclear	400	Both parents	Regular	Health information	Level 400	Rented apartment	Urban	Greater Accra	Private	Public	Yes	21	No	1	1	Yes	Yes	No																				Yes	Yes	Teacher	No	Yes	No	Yes
22	Single	Other Christian	Always	Akan	Nuclear	2000	Father	Regular	Health promotion	Level 400	Rented apartment	Urban	Greater Accra	Private	Public	Yes	16	Yes	1	4	No	Yes	No																				No	No
19	Single	Islam	Always	Akan	Nuclear	1000	Both parents	Regular	Health information	Level 100	School hostel	Urban	Central	Private	Public	No																												Yes	Social media	No	Yes	No	Yes
21	Single	Islam	Sometimes	Hausa	Nuclear	500	Both parents	Regular	Health promotion	Level 300	Rented apartment	Urban	Greater Accra	Private	Public	No																												Yes	Social media	No	Yes	No	Yes
22	Single	Other Christian	Sometimes	Ewe	Nuclear	3000	Both parents	Regular	Disease control	Level 400	Rented apartment	Urban	Greater Accra	Private	Public	Yes	19	No	1	2	No	No	No																				No	Yes	Teacher	No	Yes	No	Yes
24	Single	Other Christian	Sometimes	Ewe	Nuclear	2400	Father	Regular	Health information	Level 400	Rented apartment	Urban	Greater Accra	Public	Public	No																												Yes	Teacher	No	Yes	No	Yes
29	Single	Other Christian	Always	Ewe	Nuclear	300	Mother	Regular	Health promotion	Level 400	Rented apartment	Urban	Greater Accra	Private	Public	No																												Yes	Teacher	No	Yes	Yes	Yes
27	Single	Other Christian	Always	Ewe	Nuclear	1000	Sibling	Regular	Nutrition	Level 400	Rented apartment	Urban	Greater Accra	Private	Private	Yes	21	Can't remember	0	1	No	Yes	No																				No	Yes	Social media	No	Yes	No	Yes
24	Single	Islam	Always	Others	Nuclear	5000	Both parents	Regular	Health promotion	Level 400	Rented apartment	Urban	Greater Accra	Private	Public	Yes	22	No	0	1	No	Yes	No																				Yes	Yes	Teacher	No	Yes	No	Yes
24	Single	Other Christian	Sometimes	Ewe	Nuclear	1000	Both parents	Regular	Health information	Level 400	Rented apartment	Urban	Greater Accra	Private	Public	Yes	23	No	1	1	Yes	Yes	No																				No	Yes	Electronic media	No	Yes	No	Yes
20	Single	Other Christian	Always	Ewe	Nuclear	200	Mother	Regular	Health information	Level 100	School hostel	Urban	Volta	Mission	Mission	No																												Yes	Social media	Don't know	Don't know	Don't know	Don't know
20	Single	Other Christian	Always	Akan	Nuclear	3500	Father	Regular	Disease control	Level 100	School hostel	Urban	Bono	Private	Public	Yes	18	No	1	2	No	No	No																				No	Yes	Friends/relatives	No	Yes	No	Yes
20	Single	Other Christian	Always	Akan	Nuclear	2500	Father	Regular	Disease control	Level 100	School hostel	Urban	Bono	Private	Public	Yes	18	No	1	2	No	No	No																				No	Yes	Friends/relatives	No	Yes	No	Yes
25	Married	Other Christian	Always	Akan	Nuclear	250	Both parents	Regular	Health promotion	Level 400	Rented apartment	Urban	Ashanti	Private	Private	Yes	24	No	1	1	No	No	Yes	No																	No		No	Yes	Electronic media	No	Yes	No	Yes
20	Single	Other Christian	Sometimes	Akan	Nuclear	3000	Father	Regular	Disease control	Level 100	School hostel	Urban	Bono	Private	Public	Yes	18	No	1	2	No	No	Yes	Yes	1	Yes	Induced	To avoid shame	Home/self	Privacy	Medication(Tablet)	Safely	Very satisfied	2 weeks	Boyfriend/fiancé	Self	No	400	No	No	Yes	Yes	Yes	Yes	Social media	No	Yes	No	Yes
23	Single	Other Christian	Always	Dagbon	Nuclear	5000	Both parents	Regular	Health information	Level 400	Rented apartment	Urban	Greater Accra	Private	Public	Yes	19	No	1	2	No	No	No																				No	Yes	Social media	No	Yes	No	Yes
27	Single	Other Christian	Always	Ewe	Nuclear	1500	Sibling	Regular	Disease control	Level 400	Rented apartment	Urban	Greater Accra	Private	Public	Yes	23	Yes	2	4	No	Yes	No																				No	Yes	Teacher	No	Yes	No	Yes
19	Single	Islam	Always	Ga	Extended	500	Both parents	Regular	Health promotion	Level 100	School hostel	Urban	Greater Accra	Public	Public	No																												Yes	Friends/relatives	No	Yes	No	Yes
20	Single	No religiion	Rarely/ Never	Akan	Nuclear	5000	Both parents	Regular	Disease control	Level 100	School hostel	Urban	Greater Accra	Private	Public	Yes	20	No	1	1	Yes	Yes	No																				Yes	No
18	Cohabiting	Other Christian	Always	Akan	Nuclear	3000	Mother	Regular	Disease control	Level 100	School hostel	Urban	Ahafo	Private	Public	No																												Yes	Social media	No	Yes	No	Don't know
20	Single	Other Christian	Always	Akan	Nuclear	2000	Both parents	Regular	Disease control	Level 100	School hostel	Urban	Greater Accra	Private	Public	No																												No
21	Cohabiting	Other Christian	Sometimes	Ewe	Nuclear	1500	Both parents	Regular	Disease control	Level 100	School hostel	Urban	Greater Accra	Private	Public	No																												Yes	Social media	No	Yes	Don't know	Don't know
20	Single	Other Christian	Always	Others	Nuclear	2000	Both parents	Regular	Disease control	Level 200	Rented apartment	Urban	Eastern	Public	Public	Yes	18	Yes	2	2	Yes	Yes	No																				No	Yes	Electronic media	Don't know	Yes	No	No
20	Single	Other Christian	Always	Ewe	Extended	4000	Both parents	Regular	Disease control	Level 100	School hostel	Urban	Western	Private	Public	Yes	20	No	1	1	Yes	No	No																				No	Yes	Print media	Don't know	Yes	Don't know	Yes
23	Single	Other Christian	Always	Others	Nuclear	1000	Both parents	Regular	Disease control	Level 100	School hostel	Urban	Greater Accra	Public	Public	No																												No
20	Single	Other Christian	Always	Akan	Nuclear	3500	Both parents	Regular	Disease control	Level 300	Rented apartment	Urban	Greater Accra	Private	Public	No																												Yes	Teacher	No	Yes	No	Yes
22	Single	Islam	Always	Waala	Nuclear	500	Both parents	Regular	Disease control	Level 300	Rented apartment	Rural	Upper West	Private	Mission	No																												Yes	Social media	No	Yes	No	Yes
25	Single	Other Christian	Always	Ewe	Nuclear	800	Both parents	Regular	Disease control	Level 300	Rented apartment	Urban	Greater Accra	Private	Private	Yes	24	No	1	1	No	No	No																				No	Yes	Teacher	No	Yes	No	Yes
23	Single	Islam	Always	Hausa	Nuclear	2000	Both parents	Regular	Disease control	Level 300	Rented apartment	Urban	Bono	Public	Public	Yes	23	No	1	5	No	No	Yes	Yes	2	Yes	Induced	Being a student	Home/self	Privacy	Medication(Tablet)	Safely	Very satisfied	4weeks	Boyfriend/fiancé	Self	Yes	150	No	No	Yes	No	Yes	Yes	Teacher	No	Yes	No	Yes
21	Single	Other Christian	Always	Akan	Nuclear	2000	Both parents	Regular	Health promotion	Level 300	Rented apartment	Urban	Greater Accra	Mission	Mission	Yes	19	Yes	1	2	Yes	Yes	Yes	Yes	1	Yes	Induced	Being a student	Public health facility	Quality		Recommended by health worker	Very satisfied	5 weeks	Boyfriend/fiancé	Self	Yes	400	No	No	Yes	No	No	Yes	Teacher	No	Yes	No	Yes
21	Single	Other Christian	Always	Akan	Nuclear	5000	Both parents	Regular	Disease control	Level 300	Rented apartment	Urban	Ashanti	Private	Public	No																												Yes	Electronic media	No	Yes	Don't know	Yes
25	Single	Other Christian	Always	Guan	Nuclear	500	Both parents	Regular	Disease control	Level 400	Rented apartment	Urban	Greater Accra	Private	Public	Yes	25	No	1	1	Yes	No	No																				No	Yes	Teacher	No	Yes	No	Yes
21	Single	Catholic	Always	Ewe	Nuclear	2000	Both parents	Regular	Disease control	Level 300	Rented apartment	Urban	Volta	Mission	Mission	Yes	21	No	1	1	Yes	Yes	No																				Yes	Yes	Teacher	No	Yes	No	Yes
23	Single	Other Christian	Always	Akan	Nuclear	2500	Both parents	Regular	Health promotion	Level 400	Rented apartment	Urban	Ashanti	Mission	Public	Yes	20	No	1	1	Yes	Yes	No																				No	Yes	Teacher	No	Yes	No	Yes
23	Single	Islam	Always	Hausa	Nuclear	2000	Both parents	Regular	Nutrition	Level 200	Rented apartment	Rural	Eastern	Public	Public	Yes	18	No	1	1	No	No	Yes	No																	No		No	Yes	Other	Don't know	Don't know	Don't know	Don't know
23	Single	Other Christian	Sometimes	Akan	Nuclear	3000	Mother	Regular	Disease control	Level 300	Rented apartment	Urban	Central	Mission	Mission	Yes	21	No	1	1	Yes	Yes	No																				No	Yes	Social media	No	Yes	No	Yes
21	Single	Other Christian	Always	Ewe	Nuclear	3000	Both parents	Regular	Disease control	Level 300	Rented apartment	Urban	Ashanti	Mission	Public	No																												Yes	Teacher	No	Yes	No	Yes
20	Single	Other Christian	Sometimes	Ewe	Nuclear	4000	Both parents	Regular	Health promotion	Level 200	Rented apartment	Urban	Greater Accra	Private	Public	No																												Yes	Teacher	No	Yes	No	Yes
20	Single	Other Christian	Always	Akan	Nuclear	5000	Both parents	Regular	Health information	Level 200	Rented apartment	Urban	Eastern	Public	Public	Yes	18	No	1	2	Yes	Yes	No																				Yes	Yes	Social media	No	Yes	No	Yes
21	Single	Other Christian	Always	Ewe	Nuclear	3000	Mother	Regular	Disease control	Level 300	Rented apartment	Urban	Volta	Public	Public	No																												Yes	Social media	No	Yes	No	Yes
22	Single	Other Christian	Always	Akan	Extended	5000	Both parents	Regular	Nutrition	Level 200	Rented apartment	Rural	Greater Accra	Public	Public	Yes	21	No	1	3	No	No	No																				No	Yes	Teacher	Yes	Yes	No	Yes
20	Single	Islam	Always	Dagbon	Nuclear	2500	Both parents	Regular	Nutrition	Level 200	Rented apartment	Rural	Eastern	Public	Public	No																												Yes	Social media	Don't know	Don't know	Don't know	Don't know
21	Single	Other Christian	Always	Others	Nuclear	1500	Both parents	Regular	Health information	Level 100	School hostel	Urban	Greater Accra	Private	Public	No																												Yes	Social media	Don't know	Don't know	Don't know	Don't know
21	Single	Other Christian	Sometimes	Akan	Nuclear	1000	Both parents	Regular	Health promotion	Level 200	Rented apartment	Urban	Greater Accra	Private	Public	No																												Yes	Friends/relatives	Don't know	Don't know	Don't know	Don't know
18	Single	Other Christian	Always	Ga	Nuclear	800	Both parents	Regular	Nutrition	Level 200	Rented apartment	Urban	Greater Accra	Private	Public	Yes	19	No	1	1	Yes	Yes	No																				Yes	Yes	Teacher	No	Yes	No	Yes
22	Single	Other Christian	Always	Akan	Extended	2000	Both parents	Regular	Nutrition	Level 200	Rented apartment	Urban	Greater Accra	Private	Public	Yes	21	No	1	3	No	No	No																				No	Yes	Electronic media	Don't know	Yes	No	Yes
20	Single	Other Christian	Always	Ewe	Nuclear	500	Mother	Regular	Health information	Level 200	Rented apartment	Rural	Volta	Public	Public	No																												No
23	Single	Other Christian	Sometimes	Akan	Nuclear	2000	Mother	Regular	Health information	Level 300	Rented apartment	Urban	Greater Accra	Private	Public	Yes	14	No	1	3	No	No	Yes	Yes	4	Yes	Spontaneous/miscarriage	Being a student	Home/self	Privacy	Medication(Tablet)	Effectiveness	Very satisfied	8weeks	Boyfriend/fiancé	Self	Yes	200	No	No	Yes	Yes	No	No
20	Single	Islam	Always	Tam	Extended	500	Mother	Regular	Health information	Level 100	School hostel	Rural	Central	Public	Public	No																												Yes	Social media	No	Yes	No	Yes
21	Single	Islam	Always	Others	Nuclear	200	Both parents	Regular	Nutrition	Level 100	School hostel	Urban	Greater Accra	Private	Public	No																												Yes	Social media	Yes	No	No	Don't know
20	Single	Islam	Always	Mossi	Nuclear	1000	Both parents	Regular	Nutrition	Level 100	School hostel	Urban	Ashanti	Mission	Mission	Yes	19	No	1	1	No	No	No																				No	Yes	Social media	No	Yes	No	Don't know
20	Single	Catholic	Always	Frafra	Nuclear	1500	Both parents	Regular	Health promotion	Level 100	School hostel	Rural	Eastern	Public	Public	No																												No
22	Single	Other Christian	Sometimes	Akan	Nuclear	4500	Both parents	Regular	Nutrition	Level 400	Rented apartment	Urban	Ashanti	Private	Public	Yes	21	No	0	1	No	Yes	No																				No	Yes	Social media	No	Yes	No	Yes
22	Single	Islam	Always	Others	Nuclear	3000	Both parents	Regular	Disease control	Level 200	Rented apartment	Rural	Eastern	Private	Public	Yes	17	No	0	1	No	Yes	No																				No	No
23	Single	Islam	Always	Guan	Nuclear	2000	Mother	Regular	Health promotion	Level 200	Rented apartment	Urban	Western	Mission	Mission	Yes	21	No	1	2	Yes	Yes	No																				No	Yes	Social media	Don't know	Don't know	Don't know	Don't know
21	Single	Other Christian	Sometimes	Akan	Nuclear	1000	Both parents	Regular	Nutrition	Level 200	Rented apartment	Rural	Eastern	Private	Public	No																												Yes	Electronic media	No	Yes	No	Yes
20	Single	Other Christian	Always	Fante	Nuclear	3500	Both parents	Regular	Nutrition	Level 200	Rented apartment	Urban	Greater Accra	Private	Public	Yes	17	No	1	3	No	No	No																				No	No
21	Single	Other Christian	Always	Akan	Nuclear	1500	Mother	Regular	Nutrition	Level 200	Rented apartment	Rural	Bono	Public	Public	No																												No
20	Single	Catholic	Sometimes	Ewe	Nuclear	550	Both parents	Regular	Health information	Level 400	Rented apartment	Urban	Volta	Private	Mission	Yes	17	No	1	2	Yes	Yes	No																				No	Yes	Social media	No	Yes	No	Don't know
21	Single	Other Christian	Always	Akan	Nuclear	1000	Mother	Regular	Nutrition	Level 100	School hostel	Rural	Western North	Private	Public	Yes	20	No	1	1	No	No	No																				Yes	Yes	Social media	Yes	Don't know	No	Don't know
18	Single	Catholic	Sometimes	Akan	Nuclear	5000	Both parents	Regular	Nutrition	Level 100	School hostel	Urban	Ashanti	Public	Public	No																												Yes	Social media	No	Yes	No	Don't know
21	Single	Other Christian	Always	Akan	Nuclear	500	Both parents	Regular	Health promotion	Level 100	School hostel	Urban	Central	Private	Public	No																												No
21	Married	Other Christian	Always	Akan	Nuclear	1200	Both parents	Regular	Nutrition	Level 100	School hostel	Urban	Ashanti	Private	Public	No																												Yes	Social media	No	No	Yes	No
18	Single	Other Christian	Always	Akan	Nuclear	200	Both parents	Regular	Nutrition	Level 100	School hostel	Urban	Ashanti	Private	Public	No																												Yes	Social media	No	Yes	No	Yes
21	Single	Pentecostal	Always	Fante	Nuclear	2000	Both parents	Regular	Nutrition	Level 100	School hostel	Urban	Central	Public	Public	Yes	20	No	1	1	No	No	No																				No	No
21	Single	Catholic	Sometimes	Ewe	Extended	500	Father	Regular	Disease control	Level 200	Rented apartment	Rural	Volta	Private	Public	Yes	18	No	1	2	Yes	Yes	No																				Yes	No
19	Single	Other Christian	Always	Ewe	Extended	800	Aunt	Regular	Disease control	Level 100	School hostel	Urban	Volta	Private	Public	Yes	18	No	1	2	No	Yes	No																				No	Yes	Internet	No	Yes	No	Yes
20	Single	Other Christian	Always	Ewe	Nuclear	6000	Both parents	Regular	Health promotion	Level 200	Rented apartment	Urban	Greater Accra	Private	Public	No																												Yes	Teacher	No	Yes	No	Yes
20	Single	Other Christian	Always	Akan	Nuclear	2000	Mother	Regular	Disease control	Level 100	School hostel	Rural	Central	Public	Public	No																												Yes	Electronic media	No	Yes	No	No
20	Single	Islam	Always	Ewe	Nuclear	300	Mother	Regular	Nutrition	Level 100	Rented apartment	Urban	Volta	Private	Mission	Yes	15	No	2	6	Yes	No	Yes	Yes	1	No	Induced	Economical	Pharmacy	Cost		Recommended by partner	Somewhat satisfied	2weeks	Boyfriend/fiancé	Self	Yes	200	No	No	Yes	Yes	No	Yes	Electronic media	No	Yes	No	Yes
20	Single	Catholic	Always	Ewe	Extended	2500	Mother	Regular	Health promotion	Level 100	Rented apartment	Urban	Volta	Mission	Mission	No																												Yes	Social media	Yes	Yes	No	No
19	Single	Other Christian	Always	Ewe	Nuclear	500	Father	Regular	Health promotion	Level 200	Rented apartment	Urban	Greater Accra	Private	Public	No																												No
20	Single	Islam	Sometimes	Dagbon	Nuclear	1000	Both parents	Regular	Disease control	Level 100	School hostel	Urban	Greater Accra	Private	Public	No																												Yes	Social media	No	Yes	No	Yes
23	Cohabiting	Other Christian	Always	Akan	Nuclear	1300	Both parents	Regular	Nutrition	Level 300	Rented apartment	Urban	Greater Accra	Mission	Public	Yes	18	No	1	4	No	Yes	No																				No	Yes	Teacher	No	Yes	No	Yes
22	Single	Other Christian	Always	Guan	Nuclear	5000	Grandparents	Regular	Disease control	Level 400	Rented apartment	Urban	Volta	Public	Public	Yes	22	No	1	1	Yes	Yes	No																				No	Yes	Teacher	No	Yes	No	Yes
23	Cohabiting	Other Christian	Always	Akan	Nuclear	3000	Both parents	Regular	Health promotion	Level 400	Rented apartment	Rural	Bono	Private	Public	Yes	22	No	1	1	No	No	No																				Yes	Yes	Print media	No	Yes	No	Yes
20	Single	Other Christian	Always	Akan	Nuclear	2500	Both parents	Regular	Disease control	Level 100	School hostel	Rural	Eastern	Private	Public	Yes	20	No	1	1	Yes	No	No																				No	Yes	Social media	Don't know	Don't know	Don't know	Yes
21	Single	Other Christian	Always	Akan	Nuclear	1000	Father	Regular	Disease control	Level 100	School hostel	Urban	Central	Private	Public	No																												Yes	Friends/relatives	No	Yes	No	Yes
27	Single	Islam	Always	Fulani	Nuclear	500	Mother	Regular	Health information	Level 400	Rented apartment	Urban	Western	Public	Public	Yes	21	No	1	4	No	No	Yes	Yes	2	Yes	Induced	Unmarried	Home/self	Partner recommended	Medication(Tablet)	Recommended by partner	Very satisfied	8weeks	Boyfriend/fiancé	Self	Yes	100	No	No	Yes	No	No	Yes	Teacher	No	Yes	No	Yes
22	Single	Other Christian	Always	Ewe	Nuclear	2000	Both parents	Regular	Nutrition	Level 400	Rented apartment	Urban	Greater Accra	Public	Public	Yes	21	No	1	1	No	No	No																				No	No
20	Single	Other Christian	Always	Akan	Nuclear	100	Both parents	Regular	Disease control	Level 200	Rented apartment	Urban	Ashanti	Public	Public	No																												Yes	Teacher	No	Yes	No	Don't know
21	Single	Christian	Always	Ewe	Nuclear	3000	Sibling	Regular	Disease control	Level 200	Rented apartment	Urban	Volta	Public	Mission	No																												Yes	Social media	No	No	No	Don't know
20	Single	Other Christian	Always	Ewe	Extended	1000	Mother	Regular	Disease control	Level 200	Rented apartment	Urban	Bono East	Public	Public	No																												Yes	Teacher	No	Yes	Don't know	Don't know
25	Single	Catholic	Always	Ewe	Nuclear	5000	Both parents	Regular	Health information	Level 400	Rented apartment	Urban	Greater Accra	Private	Public	Yes	20	No	1	2	Yes	Yes	No																				Yes	Yes	Teacher	No	Yes	No	Yes
25	Married	Islam	Sometimes	Dagbon	Nuclear	1200	Husband	Regular	Nutrition	Level 300	Rented apartment	Urban	Greater Accra	Private	Public	Yes	20	No	1	2	No	Yes	Yes	No																	Yes	No	Yes	No
23	Single	Other Christian	Always	Ewe	Nuclear	800	Mother	Regular	Nutrition	Level 400	Rented apartment	Urban	Volta	Public	Public	Yes	16	No	1	2	No	No	No																				Yes	Yes	Teacher	No	Yes	No	Yes
23	Single	Other Christian	Always	Ewe	Nuclear	1000	Both parents	Regular	Nutrition	Level 400	Rented apartment	Rural	Volta	Private	Public	No																												Yes	Teacher	No	Yes	No	Yes
22	Single	Other Christian	Always	Ewe	Extended	200	Both parents	Regular	Disease control	Level 400	Rented apartment	Urban	Greater Accra	Private	Public	No																												Yes	Social media	No	Yes	No	Yes
24	Single	Other Christian	Always	Ewe	Nuclear	5000	Father	Regular	Nutrition	Level 400	Rented apartment	Urban	Volta	Public	Public	No																												Yes	Social media	No	Yes	No	Yes
25	Single	Other Christian	Always	Akan	Nuclear	3500	Both parents	Regular	Nutrition	Level 400	Rented apartment	Urban	Greater Accra	Private	Public	Yes	21	No	0	1	No	Yes	No																				No	Yes	Electronic media	No	Yes	No	Yes
21	Single	Catholic	Always	Guan	Nuclear	2500	Both parents	Regular	Nutrition	Level 300	Rented apartment	Urban	Volta	Private	Public	Yes	20	No	1	1	Yes	Yes	No																				No	Yes	Teacher	No	Yes	No	Yes
22	Single	Other Christian	Always	Ewe	Nuclear	3000	Both parents	Regular	Health promotion	Level 100	School hostel	Rural	Volta	Public	Public	No																												Yes	Teacher	No	Yes	No	Yes
23	Single	Other Christian	Always	Ewe	Nuclear	5000	Both parents	Regular	Nutrition	Level 400	Rented apartment	Urban	Central	Private	Public	Yes	20	No	1	1	No	No	No																				No	Yes	Social media	No	Yes	No	Yes
23	Cohabiting	Other Christian	Sometimes	Ewe	Extended	500	Guardian	Regular	Nutrition	Level 200	Rented apartment	Urban	Volta	Public	Public	Yes	21	No	1	1	No	No	No																				No	No
20	Single	Catholic	Always	Ewe	Nuclear	2000	None	Regular	Health information	Level 100	School hostel	Urban	Greater Accra	Private	Mission	No																												Yes	Other	No	Yes	No	Yes
23	Single	Other Christian	Sometimes	Akan	Nuclear	2000	Both parents	Regular	Nutrition	Level 300	Rented apartment	Urban	Central	Public	Public	No																												Yes	Teacher	No	Yes	No	Yes
23	Single	Other Christian	Always	Akan	Nuclear	500	Both parents	Regular	Nutrition	Level 200	Rented apartment	Urban	Eastern	Mission	Public	No																												Yes	Teacher	No	No	Yes	Yes
21	Single	Other Christian	Always	Others	Nuclear	4000	Both parents	Regular	Nutrition	Level 200	Rented apartment	Urban	Eastern	Public	Public	No																												Yes	Social media	No	No	No	No
21	Single	Other Christian	Always	Ewe	Extended	1000	Mother	Regular	Nutrition	Level 200	Rented apartment	Urban	Bono	Private	Public	No																												Yes	Friends/relatives	No	Yes	No	Yes
21	Single	Other Christian	Sometimes	Akan	Nuclear	1000	Grandparents	Regular	Disease control	Level 200	Rented apartment	Urban	Bono East	Private	Public	Yes	19	No	1	6	No	Yes	Yes	Yes	2	Yes	Induced	Being a student	Home/self	Quality	Ingestion of herbal susbstance	Safely	Very satisfied	4 weeks	Friend	Self	Yes	250	No	Yes	Yes	Yes	Yes	Yes	Teacher	Yes	Don't know	No	Yes
23	Single	Other Christian	Always	Ewe	Nuclear	300	Mother	Regular	Nutrition	Level 100	School hostel	Rural	Volta	Private	Private	Yes	20	No	0	1	No	No	No																				No	Yes	Social media	No	No	Yes	No
23	Single	Other Christian	Sometimes	Ewe	Nuclear	2000	Both parents	Regular	Nutrition	Level 300	Rented apartment	Urban	Volta	Public	Mission	Yes	20	Yes	1	5	Yes	Yes	No																				No	Yes	Print media	No	Yes	No	Yes
20	Single	Other Christian	Always	Ewe	Nuclear	1000	Both parents	Regular	Health promotion	Level 200	Rented apartment	Urban	Volta	Private	Public	No																												Yes	Social media	No	Yes	Yes	Don't know
19	Single	Other Christian	Always	Akan	Nuclear	3500	Both parents	Regular	Nutrition	Level 200	Rented apartment	Rural	Western	Private	Public	No																												Yes	Friends/relatives	Yes	No	Don't know	Yes
21	Single	No religiion	Sometimes	Akan	Nuclear	3500	Both parents	Regular	Nutrition	Level 200	Rented apartment	Rural	Greater Accra	Public	Public	Yes	20	No	1	1	No	No	No																				Yes	Yes	Social media	Don't know	Don't know	Don't know	Don't know
19	Single	Other Christian	Always	Akan	Nuclear	2000	Both parents	Regular	Health information	Level 200	Rented apartment	Urban	Eastern	Public	Public	Yes	18	No	1	2	No	No	No																				No	Yes	Social media	No	Yes	No	Yes
24	Single	Other Christian	Always	Others	Extended	0	None	Regular	Nutrition	Level 200	Rented apartment	Rural	Oti	Public	Public	No																												No
23	Single	Other Christian	Always	Akan	Extended	2000	Both parents	Regular	Disease control	Level 400	Rented apartment	Rural	Eastern	Public	Public	Yes	16	Yes	1	3	Yes	Yes	No																				No	Yes	Teacher	No	Yes	No	Yes
22	Single	Other Christian	Always	Ewe	Extended	1000	Both parents	Regular	Disease control	Level 200	Rented apartment	Rural	Volta	Public	Public	Yes	18	No	1	1	No	No	No																				Yes	Yes	Social media	No	Yes	Don't know	Yes
23	Single	Other Christian	Sometimes	Akan	Nuclear	2000	Both parents	Regular	Health promotion	Level 400	Rented apartment	Urban	Eastern	Private	Public	Yes	20	Yes	1	2	No	Yes	No																				Yes	Yes	Nurses	Don't know	Yes	No	Yes
22	Single	Other Christian	Always	Ewe	Extended	400	Both parents	Regular	Disease control	Level 400	Rented apartment	Urban	Volta	Public	Public	Yes	17	Yes	1	8	Yes	Yes	Yes	Yes	1	No	Induced	Being a student	Public health facility	Privacy		Recommended by partner	Very satisfied	4weeks	Boyfriend/fiancé	Partner	Yes	500	No	Yes	Yes	Yes	No	Yes	Teacher	No	Yes	No	Yes
20	Single	Other Christian	Sometimes	Guan	Nuclear	5000	Both parents	Regular	Disease control	Level 200	Rented apartment	Urban	Greater Accra	Private	Public	No																												Yes	Teacher	No	Yes	No	Yes
21	Single	Other Christian	Always	Ewe	Extended	1000	Both parents	Regular	Disease control	Level 200	Rented apartment	Urban	Greater Accra	Private	Mission	Yes	19	No	1	1	Yes	Yes	No																				No	Yes	Teacher	No	Yes	No	Yes
21	Single	Other Christian	Always	Ewe	Nuclear	2000	Father	Regular	Disease control	Level 200	Rented apartment	Urban	Bono East	Private	Public	No																												Yes	Teacher	No	Yes	Don't know	Yes
21	Single	Catholic	Sometimes	Dagaari	Extended	1000	Both parents	Regular	Disease control	Level 200	Rented apartment	Rural	Ahafo	Private	Private	Yes	16	No	1	1	Yes	Yes	Yes	Yes	1	No	Induced	Being a student	Home/self	Partner recommended	Medication(Tablet)	Recommended by partner	Very satisfied	1week	Boyfriend/fiancé	Self	No	200	No	No	Yes	Yes	Yes	Yes	Social media	Yes	Yes	Yes	No
20	Single	Other Christian	Always	Ewe	Nuclear	5000	Both parents	Regular	Health promotion	Level 200	Rented apartment	Rural	Volta	Public	Public	Yes	25	Yes	1	2	No	Yes	No																				Yes	Yes	Teacher	No	Yes	No	Yes
20	Single	Other Christian	Always	Ewe	Extended	6000	Other	Regular	Disease control	Level 100	School hostel	Urban	Volta	Private	Mission	No																												Yes	Teacher	No	Yes	No	Yes
19	Single	Other Christian	Always	Ewe	Nuclear	6000	Both parents	Regular	Health information	Level 100	School hostel	Urban	Volta	Public	Public	No																												Yes	Social media	Don't know	No	No	Yes
22	Single	Catholic	Always	Ewe	Nuclear	3500	Both parents	Regular	Nutrition	Level 200	Rented apartment	Rural	Volta	Private	Public	Yes	19	No	1	2	No	Yes	No																				Yes	No
24	Single	Other Christian	Always	Akan	Nuclear	1200	Mother	Regular	Nutrition	Level 200	Rented apartment	Rural	Western	Public	Public	No																												No
22	Single	Other Christian	Always	Dagbme	Nuclear	700	Mother	Regular	Disease control	Level 200	Rented apartment	Urban	Greater Accra	Mission	Public	Yes	21	No	1	1	Yes	Yes	Yes	Yes	1	No	Both	Being a student	Home/self	Quality	Medication(Tablet)	Only known method	Very satisfied	2weeks	Boyfriend/fiancé	Self	No	400	No	No	No		No	Yes	Social media	Don't know	Don't know	Don't know	Don't know
21	Single	Islam	Always	Hausa	Nuclear	3500	Both parents	Regular	Nutrition	Level 300	Rented apartment	Urban	Eastern	Mission	Mission	Yes	15	No	1	1	No	Yes	No																				No	Yes	Teacher	Yes	Don't know	Don't know	Yes
21	Single	Other Christian	Sometimes	Ga	Nuclear	1000	Father	Regular	Nutrition	Level 300	Rented apartment	Urban	Greater Accra	Private	Public	Yes	16	No	1	6	Yes	Yes	No																				Yes	Yes	Electronic media	No	Yes	No	Yes
20	Single	Islam	Always	Dagbon	Extended	500	Grandparents	Regular	Nutrition	Level 100	School hostel	Urban	Northern	Public	Public	Yes	18	No	1	1	Yes	Yes	No																				Yes	No
21	Single	Other Christian	Sometimes	Ewe	Nuclear	2000	Both parents	Regular	Nutrition	Level 100	School hostel	Urban	Volta	Private	Public	Yes	19	Yes	1	2	Yes	No	Yes	Yes	1	Yes	Induced	To avoid shame	Home/self	Privacy	Ingestion of herbal susbstance	Privacy	Somewhat satisfied	8weeks	Boyfriend/fiancé	Self	No	50	No	No	Yes	No	Yes	Yes	Teacher	No	Yes	No	Yes
22	Single	Other Christian	Always	Ewe	Nuclear	2000	Mother	Regular	Nutrition	Level 100	School hostel	Rural	Volta	Private	Private	Yes	20	No	2	2	Yes	Yes	No																				Yes	Yes	Social media	No	No	Yes	No
19	Single	Other Christian	Sometimes	Ewe	Nuclear	1500	Both parents	Regular	Disease control	Level 100	School hostel	Urban	Eastern	Public	Public	No																												No
28	Single	Other Christian	Always	Ga	Extended	1000	Mother	Regular	Disease control	Level 400	Rented apartment	Urban	Greater Accra	Private	Mission	Yes	19	No	1	3	No	No	No																				Yes	Yes	Radio	Yes	Yes	Yes	Don't know
21	Single	Other Christian	Always	Akan	Nuclear	2000	Both parents	Regular	Health promotion	Level 200	Rented apartment	Urban	Bono	Private	Public	No																												Yes	Teacher	No	Yes	No	Yes
21	Single	Other Christian	Always	Ewe	Nuclear	3000	Both parents	Regular	Nutrition	Level 100	School hostel	Urban	Eastern	Private	Mission	No																												Yes	Electronic media	No	Yes	No	Don't know
22	Single	Other Christian	Sometimes	Akan	Nuclear	800	Both parents	Regular	Nutrition	Level 100	School hostel	Urban	Eastern	Private	Public	Yes	20	Can't remember	1	3	Yes	Yes	No																				Yes	Yes	Electronic media	No	Yes	No	No
23	Single	Other Christian	Always	Dangbe	Nuclear	1000	Father	Regular	Disease control	Level 400	Rented apartment	Urban	Greater Accra	Mission	Public	Yes	20	No	1	1	Yes	Yes	No																				Yes	Yes	Social media	No	Yes	Yes	Don't know
21	Single	Other Christian	Always	Ewe	Nuclear	1000	Both parents	Regular	Nutrition	Level 100	School hostel	Urban	Volta	Public	Public	No																												No
18	Single	Other Christian	Sometimes	Akan	Nuclear	500	Mother	Regular	Disease control	Level 200	Rented apartment	Urban	Greater Accra	Public	Public	No																												Yes	Teacher	No	Yes	No	Yes
24	Cohabiting	Other Christian	Rarely/ Never	Akan	Nuclear	3000	Both parents	Regular	Health promotion	Level 300	Rented apartment	Urban	Ashanti	Private	Private	Yes	19	No	1	2	Yes	No	Yes	Yes	1	Yes	Induced	Being a student	Home/self	Partner recommended	Medication(Tablet)	Only known method	Very satisfied	4weeks	Boyfriend/fiancé	Partner	No	100	No	No	Yes	No	No	Yes	Social media	No	Yes	No	Yes
23	Single	Islam	Sometimes	Frafra	Extended	300	Grandparents	Regular	Health promotion	Level 200	Rented apartment	Rural	Upper East	Public	Public	Yes	18	No	0	1	Yes	No	No																				Yes	Yes	Teacher	No	Yes	No	Yes
22	Single	Islam	Always	Dagbon	Extended	300	Mother	Regular	Disease control	Level 300	Rented apartment	Urban	Northern	Public	Public	Yes	20	Yes	1	3	Yes	No	Yes	Yes	3	Yes	Both	Forced to abort	Private health facility	Quality		Effectiveness	Very satisfied	6weeks	Boyfriend/fiancé	Partner	Yes	300	No	No	Yes	No	No	Yes	Teacher	No	Yes	No	Yes
24	Single	Other Christian	Always	Ewe	Nuclear	300	Father	Regular	Nutrition	Level 200	Rented apartment	Rural	Volta	Public	Public	Yes	23	No	1	1	No	No	No																				No	Yes	Electronic media	Yes	Yes	Don't know	Don't know
18	Single	Other Christian	Always	Ewe	Nuclear	2000	Both parents	Regular	Nutrition	Level 100	School hostel	Urban	Greater Accra	Public	Public	No																												No
20	Single	Catholic	Sometimes	Dagbon	Nuclear	2300	Mother	Regular	Nutrition	Level 200	Rented apartment	Rural	Northern	Public	Public	Yes	18	No	1	1	No	No	No																				No	No
21	Single	Other Christian	Sometimes	Others	Nuclear	5000	Both parents	Regular	Disease control	Level 200	Rented apartment	Rural	Ahafo	Public	Public	No																												Yes	Teacher	Yes	Yes	Yes	No
22	Single	Other Christian	Sometimes	Ewe	Nuclear	2000	Both parents	Regular	Nutrition	Level 100	School hostel	Urban	Volta	Private	Public	Yes	20	No	1	2	Yes	No	Yes	No																	Yes	No	No	Yes	Teacher	Yes	No	No	Yes
20	Cohabiting	Other Christian	Always	Ewe	Nuclear	1000	Both parents	Regular	Health promotion	Level 200	School hostel	Urban	Volta	Public	Public	No																												Yes	Teacher	No	Yes	No	Yes
21	Single	Catholic	Always	Guan	Nuclear	1500	Both parents	Regular	Health promotion	Level 300	Rented apartment	Urban	Oti	Private	Public	No																												Yes	Teacher	No	Yes	No	Yes
20	Single	Islam	Always	Dagbon	Nuclear	1000	Both parents	Regular	Disease control	Level 300	Rented apartment	Urban	Northern	Private	Public	No																												Yes	Teacher	No	Yes	No	Yes
21	Single	Other Christian	Always	Akan	Extended	1000	Mother	Regular	Nutrition	Level 100	School hostel	Rural	Western North	Private	Public	Yes	20	No	1	1	Yes	Yes	No																				No	Yes	Social media	Don't know	Don't know	Don't know	Don't know
21	Single	Other Christian	Always	Ewe	Nuclear	2000	Both parents	Regular	Nutrition	Level 100	School hostel	Rural	Volta	Private	Mission	No																												Yes	Other	Don't know	Yes	Don't know	Don't know
20	Single	Other Christian	Always	Ewe	Nuclear	1000	Both parents	Regular	Nutrition	Level 200	Rented apartment	Urban	Volta	Public	Public	No																												No
22	Single	Other Christian	Always	Akan	Nuclear	4000	Both parents	Regular	Disease control	Level 400	Rented apartment	Urban	Eastern	Public	Public	No																												Yes	Teacher	No	Yes	No	Yes
18	Single	Other Christian	Always	Ewe	Nuclear	2000	Both parents	Regular	Nutrition	Level 100	School hostel	Urban	Volta	Private	Public	No																												Yes	Teacher	No	Yes	No	Yes
22	Single	Other Christian	Always	Akan	Nuclear	500	Both parents	Regular	Health information	Level 400	Rented apartment	Urban	Western	Private	Public	Yes	17	Yes	1	5	No	Yes	No																				Yes	Yes	Teacher	No	Yes	No	Yes
23	Single	Other Christian	Always	Akan	Nuclear	2000	Mother	Regular	Health information	Level 200	Rented apartment	Urban	Greater Accra	Private	Private	Yes	16	No	1	2	No	No	Yes	Yes	1	No	Induced	Being a student	Home/self	Quality	Ingestion of herbal susbstance	Only known method	Very satisfied	6weeks	Boyfriend/fiancé	Partner	Yes	250	No	No	Yes	No	No	Yes	Teacher	No	Yes	No	Yes
25	Single	Other Christian	Sometimes	Akan	Nuclear	4500	Both parents	Regular	Health information	Level 300	Rented apartment	Urban	Volta	Public	Public	No																												Yes	Social media	Don't know	Don't know	Don't know	Don't know
22	Single	Other Christian	Always	Akan	Nuclear	7000	Both parents	Regular	Health information	Level 300	Rented apartment	Urban	Greater Accra	Private	Private	No																												Yes	Social media	No	Yes	No	Yes
21	Single	Catholic	Sometimes	Akan	Nuclear	2500	Mother	Regular	Health promotion	Level 100	School hostel	Urban	Central	Private	Public	Yes	20	No	1	1	Yes	Yes	Yes	Yes	1	No	Induced	Being a student	Home/self	Partner recommended	Ingestion of herbal susbstance	Recommended by health worker	Somewhat satisfied	One month	Boyfriend/fiancé	Self	No	700	Yes	No	Yes	No	Yes	Yes	Electronic media	Don't know	Yes	Don't know	Yes
20	Single	Catholic	Rarely/ Never	Akan	Nuclear	500	Mother	Regular	Health information	Level 100	School hostel	Rural	Ahafo	Public	Public	No																												Yes	Social media	No	Yes	No	Yes
18	Single	Other Christian	Always	Ewe	Nuclear	1500	Both parents	Regular	Nutrition	Level 200	Rented apartment	Urban	Greater Accra	Private	Public	No																												Yes	Teacher	No	Yes	No	Yes
20	Single	Other Christian	Always	Ewe	Extended	1000	Both parents	Regular	Health promotion	Level 200	Rented apartment	Urban	Volta	Public	Public	No																												No
21	Single	Other Christian	Sometimes	Ewe	Nuclear	1500	Both parents	Regular	Health information	Level 300	Rented apartment	Urban	Volta	Private	Public	Yes	20	No	1	1	Yes	Yes	No																				Yes	Yes	Teacher	No	Yes	No	Yes
19	Single	Islam	Always	Gonja	Nuclear	2000	Both parents	Regular	Disease control	Level 100	School hostel	Rural	Bono East	Private	Public	No																												Yes	Teacher	Yes	Yes	Yes	Don't know
21	Single	Catholic	Always	Ewe	Nuclear	200	Both parents	Regular	Health information	Level 100	School hostel	Rural	Ashanti	Mission	Mission	No																												Yes	Social media	No	No	No	No
19	Single	Catholic	Always	Dagaate	Extended	2000	Sibling	Regular	Disease control	Level 100	School hostel	Urban	Ashanti	Private	Public	No																												Yes	Social media	No	Yes	No	No
24	Single	Other Christian	Always	Others	Nuclear	5000	Both parents	Regular	Disease control	Level 100	School hostel	Urban	Greater Accra	Public	Public	No																												Yes	Friends/relatives	Don't know	Don't know	Don't know	Don't know
21	Single	Other Christian	Always	Akan	Extended	2000	Mother	Regular	Disease control	Level 100	School hostel	Urban	Western North	Private	Public	No																												No
21	Single	Other Christian	Always	Ewe	Nuclear	2000	Both parents	Regular	Disease control	Level 100	School hostel	Urban	Western	Public	Private	Yes	21	No	1	1	Yes	Yes	No																				No	Yes	Electronic media	No	Yes	No	Don't know
19	Single	Other Christian	Always	Akan	Extended	3500	Sibling	Regular	Health promotion	Level 100	School hostel	Urban	Ashanti	Public	Public	No																												Yes	Friends/relatives	No	Yes	No	Don't know
22	Single	Other Christian	Always	Akan	Nuclear	200	Both parents	Regular	Disease control	Level 100	School hostel	Urban	Eastern	Mission	Mission	Yes	20	Can't remember	2	1	Yes	No	No																				No	No
20	Single	Other Christian	Always	Ewe	Nuclear	4000	Both parents	Regular	Nutrition	Level 200	Rented apartment	Urban	Greater Accra	Mission	Public	No																												Yes	Social media	Don't know	Yes	No	Don't know
20	Single	Catholic	Always	Akan	Nuclear	1000	Both parents	Regular	Nutrition	Level 200	Rented apartment	Urban	Western	Private	Public	No																												Yes	Social media	No	Yes	No	Don't know
24	Single	Other Christian	Always	Ewe	Nuclear	2000	Both parents	Regular	Disease control	Level 300	Rented apartment	Urban	Greater Accra	Private	Public	No																												Yes	Social media	No	Yes	No	Yes
22	Single	Other Christian	Always	Akan	Nuclear	2000	Both parents	Regular	Disease control	Level 200	Rented apartment	Urban	Greater Accra	Private	Public	No																												Yes	Teacher	No	Yes	No	Yes
23	Single	Other Christian	Always	Akan	Nuclear	4000	Both parents	Regular	Disease control	Level 300	Rented apartment	Urban	Western	Public	Public	Yes	13	No	0	1	No	No	No																				No	Yes	Teacher	No	Yes	No	Yes
21	Single	Other Christian	Always	Akan	Nuclear	3000	Father	Regular	Nutrition	Level 100	School hostel	Urban	Eastern	Public	Private	No																												Yes	Teacher	No	No	Yes	Don't know
21	Cohabiting	Other Christian	Sometimes	Dangme	Nuclear	1000	Both parents	Regular	Disease control	Level 200	Rented apartment	Rural	Eastern	Public	Public	Yes	21	No	1	1	No	Yes	Yes	Yes	1	No	Induced	Being a student	Public health facility	Partner recommended		Recommended by health worker	Somewhat satisfied	3weeks	Boyfriend/fiancé	Partner	Yes	300	No	No	No		Yes	Yes	Teacher	No	Yes	No	Don't know
22	Single	Other Christian	Sometimes	Akan	Extended	1200	Both parents	Regular	Disease control	Level 300	Rented apartment	Urban	Greater Accra	Private	Public	Yes	20	No	0	1	No	Yes	No																				No	Yes	Teacher	Yes	Yes	No	Yes
21	Single	Other Christian	Sometimes	Ewe	Nuclear	4000	Both parents	Regular	Disease control	Level 200	Rented apartment	Urban	Ashanti	Private	Public	Yes	20	Yes	2	2	No	Yes	No																				No	No
21	Single	Other Christian	Always	Akan	Nuclear	1000	Both parents	Regular	Health information	Level 300	Rented apartment	Urban	Greater Accra	Public	Public	No																												No
22	Single	Other Christian	Always	Ewe	Nuclear	2300	Both parents	Regular	Health promotion	Level 200	Rented apartment	Urban	Greater Accra	Private	Public	Yes	20	No	0	1	No	Yes	No																				No	No
21	Single	Other Christian	Always	Ewe	Nuclear	2000	Both parents	Regular	Health promotion	Level 200	Rented apartment	Urban	Central	Private	Public	No																												Yes	Teacher	Don't know	Yes	Don't know	Yes
22	Single	Other Christian	Always	Ga	Nuclear	6000	Both parents	Regular	Nutrition	Level 300	Rented apartment	Urban	Greater Accra	Public	Public	Yes	21	No	1	1	Yes	Yes	No																				Yes	Yes	Social media	No	Yes	No	Yes
20	Single	Catholic	Always	Ewe	Nuclear	1000	Mother	Regular	Nutrition	Level 300	Rented apartment	Urban	Volta	Private	Public	No																												Yes	Teacher	No	Yes	No	Yes
21	Single	Other Christian	Sometimes	Akan	Nuclear	500	Both parents	Regular	Health information	Level 300	Rented apartment	Urban	Greater Accra	Mission	Public	No																												No
18	Single	Other Christian	Sometimes	Akan	Nuclear	2000	Both parents	Regular	Health promotion	Level 100	School hostel	Urban	Ashanti	Private	Public	No																												No
20	Single	Catholic	Sometimes	Akan	Nuclear	3000	Both parents	Regular	Disease control	Level 300	Rented apartment	Urban	Ashanti	Private	Public	Yes	18	Yes	1	3	Yes	Yes	Yes	Yes	1	No	Induced	Being a student	Home/self	Privacy	Ingestion of herbal susbstance	Recommended by health worker	Very satisfied	6 weeks	Boyfriend/fiancé	Self	Yes	150	Yes	No	Yes	No	No	Yes	Teacher	Don't know	Don't know	Don't know	Don't know
19	Single	Other Christian	Always	Akan	Nuclear	2000	Both parents	Regular	Nutrition	Level 100	School hostel	Rural	Ashanti	Private	Public	No																												Yes	Social media	No	Yes	No	Yes
21	Single	Other Christian	Always	Akan	Nuclear	5000	Mother	Regular	Health information	Level 100	Rented apartment	Rural	Eastern	Public	Mission	Yes	13	Yes	1	2	No	No	No																				No	No
24	Single	Catholic	Always	Akan	Extended	500	None	Regular	Health promotion	Level 200	Rented apartment	Urban	Western	Public	Public	No																												Yes	Teacher	No	Yes	No	Yes
19	Single	Other Christian	Always	Akan	Nuclear	2000	Both parents	Regular	Nutrition	Level 100	School hostel	Urban	Bono	Public	Public	No																												No
23	Single	Other Christian	Always	Ga damgbe	Nuclear	1000	Mother	Regular	Health promotion	Level 100	School hostel	Urban	Greater Accra	Public	Mission	Yes	22	No	0	1	No	Yes	No																				No	No
21	Single	Islam	Always	Hausa	Nuclear	300	Both parents	Regular	Nutrition	Level 200	Rented apartment	Urban	Greater Accra	Private	Public	No																												Yes	Teacher	No	Yes	No	Yes
23	Single	Other Christian	Always	Akan	Extended	500	Grandparents	Regular	Disease control	Level 300	Rented apartment	Urban	Greater Accra	Public	Public	Yes	17	No	0	2	No	No	No																				No	Yes	Teacher	No	Yes	No	Yes
26	Single	Catholic	Sometimes	Ewe	Extended	5000	Both parents	Regular	Nutrition	Level 300	Rented apartment	Rural	Volta	Private	Public	Yes	18	No	0	2	No	Yes	No																				No	Yes	Teacher	Don't know	Yes	Don't know	Yes
20	Single	Other Christian	Always	Guan	Extended	100	Mother	Regular	Disease control	Level 100	School hostel	Urban	Volta	Public	Public	Yes	18	Yes	1	4	Yes	Yes	No																				No	No
22	Single	Other Christian	Always	Akan	Nuclear	500	Both parents	Regular	Nutrition	Level 300	Rented apartment	Urban	Ashanti	Private	Public	Yes	22	No	1	2	Yes	Yes	No																				No	Yes	Social media	No	Yes	Yes	Yes
20	Single	Catholic	Always	Akan	Extended	1000	Grandparents	Regular	Disease control	Level 300	Rented apartment	Rural	Eastern	Mission	Mission	Yes	16	Yes	2	4	Yes	Yes	No																				Yes	No
19	Single	Islam	Sometimes	Guan	Nuclear	800	Both parents	Regular	Disease control	Level 100	School hostel	Urban	Upper West	Public	Public	Yes	18	Yes	0	1	No	No	No																				Yes	Yes	Electronic media	No	Yes	No	No
18	Single	Other Christian	Always	Akan	Nuclear	2000	Both parents	Regular	Disease control	Level 100	School hostel	Urban	Ashanti	Public	Public	No																												Yes	Social media	Don't know	Yes	No	Don't know
19	Single	Other Christian	Always	Ewe	Nuclear	3000	Both parents	Regular	Disease control	Level 100	School hostel	Urban	Eastern	Private	Public	Yes	18	No	1	1	Yes	Yes	No																				No	Yes	Social media	Don't know	Yes	No	Don't know
22	Single	Other Christian	Always	Others	Nuclear	2500	Both parents	Regular	Nutrition	Level 300	Rented apartment	Urban	Greater Accra	Private	Public	No																												Yes	Teacher	No	Yes	No	Yes
21	Single	Other Christian	Sometimes	Ewe	Nuclear	4000	Sibling	Regular	Disease control	Level 100	School hostel	Urban	Eastern	Private	Public	Yes	20	No	1	1	No	Yes	No																				No	No
22	Cohabiting	Other Christian	Always	Akan	Nuclear	1000	Mother	Regular	Health promotion	Level 300	Rented apartment	Urban	Ashanti	Private	Public	No																												Yes	Social media	Yes	Yes	No	Don't know
23	Single	Other Christian	Always	Akan	Nuclear	6000	None	Regular	Disease control	Level 400	Rented apartment	Urban	Greater Accra	Private	Public	Yes	18	Yes	1	6	Yes	Yes	No																				No	Yes	Social media	No	Yes	No	Yes
21	Single	Other Christian	Always	GA	Nuclear	3000	Both parents	Regular	Nutrition	Level 200	Rented apartment	Urban	Eastern	Public	Public	Yes	18	No	1	1	No	Yes	No																				No	Yes	Other	No	Yes	No	Yes
22	Single	Other Christian	Always	Akan	Extended	1500	Both parents	Regular	Nutrition	Level 300	Rented apartment	Urban	Western	Private	Public	No																												Yes	Teacher	No	Yes	No	Yes
20	Single	Catholic	Always	Guan	Extended	1000	Grandparents	Regular	Disease control	Level 300	Rented apartment	Rural	Eastern	Mission	Public	Yes	16	Yes	2	4	Yes	Yes	No																				No	No
20	Single	Other Christian	Sometimes	Akan	Nuclear	3000	Mother	Regular	Nutrition	Level 100	School hostel	Urban	Ashanti	Private	Public	Yes	19	Yes	1	1	Yes	Yes	No																				No	Yes	Social media	No	Yes	No	Yes
24	Single	Other Christian	Always	Akan	Nuclear	700	Both parents	Regular	Disease control	Level 100	School hostel	Urban	Western	Private	Public	Yes	19	Can't remember	2	3	Yes	Yes	No																				Yes	Yes	Social media	Yes	Don't know	Don't know	Don't know
19	Single	Other Christian	Always	Akan	Nuclear	3000	Both parents	Regular	Nutrition	Level 100	School hostel	Urban	Greater Accra	Mission	Mission	Yes	19	No	1	2	Yes	No	No																				Yes	No
18	Single	Other Christian	Always	Others	Nuclear	1000	Father	Regular	Nutrition	Level 100	School hostel	Urban	Greater Accra	Private	Public	No																												No
18	Single	Other Christian	Always	Ewe	Extended	100	Both parents	Regular	Disease control	Level 100	School hostel	Urban	Volta	Public	Public	No																												No
21	Cohabiting	Other Christian	Always	Akan	Nuclear	300	baptist	Regular	Nutrition	Level 300	Rented apartment	Urban	Greater Accra	Private	Public	No																												No
21	Single	Other Christian	Sometimes	Akan	Nuclear	500	Both parents	Regular	Disease control	Level 300	Rented apartment	Urban	Eastern	Private	Public	Yes	17	No	1	1	Yes	No	No																				No	Yes	Teacher	No	Yes	No	Yes
21	Single	Other Christian	Always	Akan	Nuclear	2000	Both parents	Regular	Health promotion	Level 100	School hostel	Urban	Greater Accra	Public	Public	Yes	21	No	1	1	Yes	Yes	Yes	Yes	1	No	Induced	Being a student	Pharmacy	Quality		Recommended by health worker	Very satisfied	3 weeks	Boyfriend/fiancé	Self	Yes	150	No	Yes	Yes	Yes	Yes	Yes	Electronic media	No	Yes	No	Yes
20	Single	Other Christian	Always	Ga	Nuclear	2000	Both parents	Regular	Nutrition	Level 100	School hostel	Rural	Greater Accra	Mission	Public	No																												No
22	Single	Catholic	Sometimes	Akan	Nuclear	2000	Both parents	Regular	Nutrition	Level 300	Rented apartment	Urban	Greater Accra	Private	Public	No																												Yes	Electronic media	Don't know	Yes	Don't know	Yes
19	Single	Other Christian	Always	Akan	Nuclear	1500	Both parents	Regular	Nutrition	Level 200	Rented apartment	Urban	Ashanti	Private	Public	No																												No
20	Single	Islam	Always	Ewe	Nuclear	2000	Both parents	Regular	Nutrition	Level 200	Rented apartment	Urban	Volta	Private	Private	Yes	20	No	1	1	Yes	Yes	Yes	Yes	1	Yes	Induced	Being a student	Home/self	Privacy	Medication(Tablet)	Recommended by health worker	Very satisfied	6weeks	Boyfriend/fiancé	Self	No	150	No	No	Yes	No	Yes	Yes	Teacher	Yes	No	No	Yes
23	Cohabiting	Other Christian	Always	Ewe	Nuclear	2000	Mother	Regular	Nutrition	Level 200	Rented apartment	Urban	Volta	Private	Private	Yes	20	Yes	2	4	Yes	Yes	No																				Yes	Yes	Social media	Yes	No	No	Yes
18	Single	Catholic	Always	Ewe	Nuclear	500	Grandparents	Regular	Disease control	Level 200	Rented apartment	Urban	Eastern	Public	Public	No																												Yes	Teacher	No	Yes	No	Yes
20	Single	Islam	Always	Dagbon	Nuclear	500	Sibling	Regular	Disease control	Level 300	Rented apartment	Urban	Northern	Public	Public	No																												Yes	Teacher	No	Yes	No	Yes
21	Single	Other Christian	Sometimes	Ewe	Nuclear	1500	Father	Regular	Health information	Level 200	Rented apartment	Urban	Volta	Private	Public	No																												Yes	Teacher	No	Yes	No	Yes
25	Single	Other Christian	Sometimes	Ewe	Nuclear	1000	Both parents	Regular	Health information	Level 400	Rented apartment	Urban	Volta	Public	Public	Yes	18	No	1	5	No	No	No																				No	Yes	Teacher	Yes	No	No	Yes
21	Single	Other Christian	Always	GA	Nuclear	3000	Both parents	Regular	Nutrition	Level 200	Rented apartment	Urban	Eastern	Public	Public	Yes	18	No	1	1	No	Yes	No																				Yes	Yes	Other	No	Yes	No	Yes
21	Single	Other Christian	Always	GA	Nuclear	3000	Both parents	Regular	Nutrition	Level 200	Rented apartment	Urban	Eastern	Public	Public	Yes	18	No	1	1	No	Yes	No																				Yes	No
22	Single	Other Christian	Always	Ewe	Nuclear	1500	Both parents	Regular	Health promotion	Level 300	Rented apartment	Urban	Volta	Private	Public	No																												Yes	Teacher	No	Yes	No	Yes
20	Single	Other Christian	Sometimes	Ewe	Nuclear	1000	Mother	Regular	Health information	Level 300	Rented apartment	Urban	Volta	Private	Public	Yes	19	No	1	1	Yes	Yes	No																				Yes	No
21	Single	Other Christian	Always	Ewe	Nuclear	2000	Both parents	Regular	Health promotion	Level 300	Rented apartment	Urban	Volta	Private	Public	No																												Yes	Teacher	No	Yes	No	Yes
22	Single	Other Christian	Always	Ewe	Nuclear	1500	Both parents	Regular	Health promotion	Level 200	Rented apartment	Urban	Greater Accra	Private	Public	Yes	21	Yes	1	2	Yes	Yes	No																				Yes	Yes	Social media	Don't know	Yes	Don't know	Don't know
20	Single	Catholic	Always	Ewe	Nuclear	1500	Sibling	Regular	Health promotion	Level 300	Rented apartment	Urban	Volta	Mission	Mission	Yes	18	No	1	1	Yes	Yes	No																				Yes	No
23	Cohabiting	Other Christian	Rarely/ Never	Akan	Nuclear	3000	Both parents	Regular	Health promotion	Level 300	Rented apartment	Urban	Central	Mission	Public	Yes	18	No	1	3	Yes	Yes	No																				Yes	Yes	Teacher	No	Yes	No	Yes
21	Single	Islam	Always	Dagbon	Nuclear	2000	Father	Regular	Health information	Level 300	Rented apartment	Urban	Savannah	Private	Mission	Yes	20	No	0	1	No	No	No																				No	No
21	Single	Other Christian	Always	Ewe	Nuclear	2500	Both parents	Regular	Disease control	Level 300	Rented apartment	Urban	Volta	Private	Mission	Yes	19	No	1	2	Yes	Yes	No																				No	No
23	Single	Other Christian	Always	Akan	Nuclear	2000	Mother	Regular	Health information	Level 200	Rented apartment	Urban	Eastern	Public	Public	Yes	20	No	1	1	Yes	Yes	No																				No	No
26	Single	Other Christian	Always	Guan	Nuclear	200	Mother	Regular	Health information	Level 300	Rented apartment	Urban	Volta	Private	Public	Yes	16	No	0	1	No	No	Yes	Yes	1	No	Induced	Being a student	Private health facility	Quality		Safely	Very satisfied	3weeks	Boyfriend/fiancé	Self	No	200	No	No	Yes	No	No	Yes	Teacher	No	Yes	No	Yes
22	Single	Other Christian	Always	Ewe	Nuclear	3000	Both parents	Regular	Health information	Level 200	Rented apartment	Urban	Volta	Private	Public	No																												Yes	Teacher	No	Yes	No	Yes
[truncated: 18 more columns]
