# Supplementary material for: Knowledge and attitude towards Ghana’s abortion law: A cross-sectional study among female undergraduate students
Source: PLOS Glob Public Health. 2023 Apr 21;3(4):e0001719. doi: 10.1371/journal.pgph.0001719 (PMC10121020; doi:10.1371/journal.pgph.0001719)
Supplement: S1 File — (DO) [file pgph.0001719.s003.do]

clear all
set more off
cd c:/PROJECT_WORK
log using shams2.log, replace
import excel using abortion1.xlsx, firstrow


///////////////////data cleaning///////////////////////

************** Socio-demographics ********************
rename Ageinyears age
tab age
recode age(min/20=1 "18-20")(21/24=2 "21-24")(25/max=3 "25-29"), gen(agegrp)
encode Maritalstatus, gen(marital_status)
tab marital_status
tab marital_status, nol
recode marital_status(2=1 "Married")(1 3=2 "Unmarried"), gen(maritalstatus)
tab maritalstatus
encode Religion, gen(religion)
tab religion
tab religion, nol
recode religion(1 2 5 6=1 "Christian")(3=2 "Islam")(4=3 "No religion"), gen(religion1)
encode Frequencyofreligiousattendanc, gen(Frequency)
tab Frequency
encode Ethnicity, gen(ethnicity)
tab ethnicity
tab ethnicity, nol
recode ethnicity(8=1 "Ewe")(1=2 "Akan")(2 3 4 5 6 7 9 10 11 12 13 14 15 16 17 18 19 20 21 22=3 "Others"), gen(ethnic_group)
encode Typeoffamily, gen(Family_type) 
recode Familymonthlyincome(min/499=1 "<500")(500/1000=2 "500-1000")(1001/max=3 "1000+"), gen(Monthly_income)
encode Residentialstatusinschool, gen(Residence_school)
encode Residentialstatusofyouandyo, gen(Residence_caregiver)
encode Courseofstudy, gen(course)
encode Yearofstudy, gen(Level)
encode WhichRegiondidyougrowupin, gen(Region)
encode TypeofJHSattended, gen(JHS_attended)
encode TypeofSHSSSSattended, gen(SHS_attended)
encode Typeofcaregiver, gen(Caregiver_type)
tab Caregiver_type
tab Caregiver_type, nol
recode Caregiver_type(7=1 "Mother")(3=2 "Father")(2=3 "Both parents")(1 4 5 6  8 9 10 11=4 "Other caregivers"), gen(caregiver_type)


************* Abortion experience ***************
encode Haveyoueverhadsex, gen(Everhadsex)
tabstat Ageatfirstsex, stat(min max)
tab Ageatfirstsex 
recode Ageatfirstsex(13/18=1 "13-18")(19/21=2 "19-21")(22/25=3 "22-25"), gen(Ageatsexualdebut)
encode Hadsexwithmorethanonepartn, gen(sexwithmorethanonepartner)
tab Numberoflifetimesexualpartne
recode Numberoflifetimesexualpartne(9=1 "0")(1=2 "1")(2/max=3 "2+"), gen(Lifetimesexpartners)
tab Lifetimesexpartners
encode Whattypeofabortionhaveyoue, gen(Abortion_type)
tab Abortion_type
recode Abortion_type(1 3=1 "Safe abortion")(2=0 "Unsafe abortion"), gen(Abortiontype)
encode Haveyoueverheardofemergency, gen(emergencycontra)
encode Haveyouhadanabortionbefore, gen(Everhadabortion)
encode Haveyoueverbeenpregnant, gen(everbeenpregnant)


************** Abortion law knowledge ***************
encode Haveyoueverheardofthecurre, gen(abortionlawknowledge)
encode Abortionislegalinallconditi, gen(abortionlegalinallconditions)
encode Abortionislegalinsomecondit, gen(abortionlegalinsomeconditions)
encode Abortionisillegalinallcondi, gen(abortionillegalinalconditions)
encode TheGhanascurrentabortionlaw, gen(womanraped)
encode AY, gen(womanendangered)
encode AZ, gen(foetusendangered)
encode BA, gen(womanunpreparedforbaby)
encode BB, gen(womanunderage)
encode BC, gen(womanimpregnantedbyrelative)

*************** Abortion law attitude *****************
encode Safeandvoluntaryabortionshou, gen(safeabortionshouldbeaccessible)
encode Safeabortionisacceptableifa, gen(womanunstableforchild)
encode Safeabortionisacceptabletop, gen(topreventwomanlife)
encode Awomanunder18requestingfor, gen(under18shouldabort)
encode Itisacceptableforawomanto, gen(abortionduetorapeorincest)
encode Awomanhastherighttotermina, gen(womanhasrighttoabort)
encode Abortionshouldnotbeallowedu, gen(abortionnotpermitted)
encode Makingabortionservicesaccessi, gen(abortionwillpromotepromiscuity)
encode Iwillusethesafeservicesif, gen(iwillusesafeabortionservices)
encode Abortionshouldbeavailablein, gen(Onlymarriedshouldabort)
encode Legalrestrictionsofthelawdr, gen(lawleadtounsafeabortion)
encode Abortionshouldbeallowedouto, gen(abortionnotbyhospitals)
encode Iwillobeythecurrentabortion, gen(obeyabortionlaw)


///////////////// Logistic regression analysis ////////////////

************ recode Abortion law knowledge ************
recode abortionlegalinallconditions (1 3=0 "Poor knowledge") (2=1 "Good knowledge"), gen(knowledge1_leagalinallconditions)
recode abortionlegalinsomeconditions (1 2=0 "Poor knowledge") (3=1 "Good knowledge"), gen(knowledge2_legalinsomeconditions)
recode abortionillegalinalconditions(1 3=0 "Poor knowledge") (2=1 "Good knowledge"), gen(knowledge3_illegal)
recode womanraped (1 2=0 "Poor knowledge") (3=1 "Good knowledge"), gen(knowledge4_womanraped)
recode womanendangered (1 2=0 "Poor knowledge")(3=1 "Good knowledge"), gen(knowledge5_womanraped)
recode foetusendangered (1 2=0 "Poor knowledge")(3=1 "Good knowledge"), gen(knowledge6_foetusraped) 
recode womanunpreparedforbaby(1 2 4=0 "Poor knowledge")(3=1 "Good knowledge"), gen(knowledge7_womanunprepared)
recode womanunderage(1 3=0 "Poor knowledge")(2=1 "Good knowledge"), gen(knowledge8_womanunderage)
recode womanimpregnantedbyrelative(1 2=0 "Poor knowledge")(3=1 "Good knowledge"), gen(knowledge9_incest) 

************* recode Abortion law attitude ***************
recode safeabortionshouldbeaccessible (1 3 5=1 "Good attitude")(2 4=0 "Poor attitude"), gen(attitude1_abortionlegal)
recode womanunstableforchild(2 5=1 "Good attitude")(1 3 4=0 "Poor attitude"), gen(attitude2_womanunstable)
recode topreventwomanlife (1 3 5=1 "Good attitude")(2 4=0 "Poor attitude"), gen(attitude3_preventlife)
recode under18shouldabort (2 5=1 "Good attitude")(1 3 4=0 "Poor attitude"), gen(attitude4_under18)
recode abortionduetorapeorincest (1 3 4=1 "Good attitude")(2 5=0 "Poor attitude"), gen(attitude5_rapeorincest)
recode womanhasrighttoabort (2 4=1 "Good attitude")(1 3 5=0 "Poor attitude"), gen(attitude6_womanright)
recode abortionnotpermitted (2 5=1 "Good attitude")(1 3 4=0 "Poor attitude"), gen(attitude7_abortionnotpermitted) 
recode abortionwillpromotepromiscuity (2 4=1 "Good attitude")(1 3 5=0 "Poor attitude"), gen(attitude8_promiscuity) 
recode iwillusesafeabortionservices (1 3 4=1 "Good attitude")(2 5=0 "Poor attitude"), gen(attitude9_iwilluse)
recode Onlymarriedshouldabort (2 5=1 "Good attitude")(1 3 4=0 "Poor attitude"), gen(attitude10_onlymaarried)
recode lawleadtounsafeabortion (1 3 5=1 "Good attitude")(2 4=0 "Poor attitude"), gen(attitude11_lawcauseabortion) 
recode abortionnotbyhospitals (1 3 5=1 "Good attitude")(2 4=0 "Poor attitude"), gen(attitude12_byhospiptals)
recode obeyabortionlaw (1 3 4 5=1 "Good attitude")(2 6=0 "Poor attitude"), gen(attitude13_obeylaw)

************** Generating composite variables ****************
egen knowledgevar = rowtotal (knowledge1_leagalinallconditions knowledge2_legalinsomeconditions knowledge3_illegal knowledge4_womanraped knowledge5_womanraped knowledge6_foetusraped knowledge7_womanunprepared knowledge8_womanunderage knowledge9_incest)
sum knowledgevar, detail
recode knowledgevar(min/4.4=1 "Poor knowledge")(4.5/max=0 "Good knowledge"), gen(KnowledgeVar)
tab KnowledgeVar

egen attitudevar = rowtotal (attitude1_abortionlegal attitude2_womanunstable attitude3_preventlife attitude4_under18 attitude5_rapeorincest attitude6_womanright attitude7_abortionnotpermitted attitude8_promiscuity attitude9_iwilluse attitude10_onlymaarried attitude11_lawcauseabortion attitude12_byhospiptals attitude13_obeylaw)
sum attitudevar, detail
recode attitudevar (min/8=0 "Poor attitude")(9/max=1 "Good attitude"), gen(AttitudeVar)
tab AttitudeVar


**************** chi-square test ****************
ta agegrp KnowledgeVar, chi col
ta maritalstatus KnowledgeVar, chi col
ta ethnic_group KnowledgeVar, chi col
ta course KnowledgeVar, chi col
ta Level KnowledgeVar, chi col
ta Everhadsex KnowledgeVar, chi col
ta Residence_caregiver KnowledgeVar, chi col
ta Everhadabortion KnowledgeVar, chi col
ta everbeenpregnant KnowledgeVar, chi col
ta AttitudeVar KnowledgeVar, chi col
ta religion1 KnowledgeVar, chi col
ta Family_type KnowledgeVar, chi col
ta Monthly_income KnowledgeVar, chi col
ta caregiver_type KnowledgeVar, chi col
ta Region KnowledgeVar, chi col
ta JHS KnowledgeVar, chi col
ta SHS KnowledgeVar, chi col
ta AttitudeVar KnowledgeVar, chi col


***************** Univariate analysis ******************
logistic KnowledgeVar i.Level, baselevel
logistic KnowledgeVar i.Residence_caregiver, baselevel
logistic KnowledgeVar i.AttitudeVar, baselevel
logistic KnowledgeVar i.agegrp, baselevel
logistic KnowledgeVar i.maritalstatus, baselevel
logistic KnowledgeVar i.ethnic_group, baselevel
logistic KnowledgeVar i.course, baselevel
logistic KnowledgeVar i.Everhadsex, baselevel
logistic KnowledgeVar i.everbeenpregnant, baselevel
logistic KnowledgeVar i.religion1, baselevel
logistic KnowledgeVar i.Family_type, baselevel
logistic KnowledgeVar i.Monthly_income, baselevel
logistic KnowledgeVar i.caregiver_type, baselevel
logistic KnowledgeVar i.JHS, baselevel
logistic KnowledgeVar i.SHS, baselevel

***************** Multivariate analysis ****************
logistic KnowledgeVar i.Level i.Residence_caregiver i.AttitudeVar i.caregiver_type, baselevel
